# Supplementary material for: Correction to: An analytical pipeline for identifying and mapping the integration sites of HIV and other retroviruses
Source: BMC Genomics. 2020 Jul 29;21:517. doi: 10.1186/s12864-020-06924-0 (PMC7388206; doi:10.1186/s12864-020-06924-0)
Supplement: Supplementary file 1 — Additional file 1:. [file 12864_2020_6924_MOESM1_ESM.zip]

Archive with 2 entries (2 files):
- 12864_2020_6647_MOESM1_ESM (1).docx
- WuBMCGenomics_Figs_supp.pptx
